# Supplementary material for: Investigating the Dynamics of a Soft Crystalline Covalent Organic Framework during Benzene and Cyclohexane Adsorption by in situ Powder X‐ray Diffraction
Source: Small Sci. 2024 Oct 12;4(12):2400277. doi: 10.1002/smsc.202400277 (PMC11935115; doi:10.1002/smsc.202400277)
Supplement: Supplementary file 1 — Supplementary Material [file SMSC-4-2400277-s001.zip]

Archive with 3 entries (2 files):
- smsc202400277-sup-0001-SuppData-S1/
- smsc202400277-sup-0001-SuppData-S1/smsc.202400277-sup-0002-suppdata-S2.mp4
- smsc202400277-sup-0001-SuppData-S1/smsc202400277-sup-0001-SuppData-S1.pdf
